# Supplementary material for: Trace element-linked DNA methylation sites and their association with type 2 diabetes and cardiovascular diseases: EPIC-Potsdam cohort study
Source: Clin Epigenetics. 2025 Oct 16;17:172. doi: 10.1186/s13148-025-01991-0 (PMC12529838; doi:10.1186/s13148-025-01991-0)
Supplement: Supplementary file 2 — Additional file 2. [file 13148_2025_1991_MOESM2_ESM.xlsx]

## Sheet: Supp_Table_1
Supplementary Table 1. Differentially Methylated CpG sites associated with Serum Cu Levels at p < 1e-5 (λ = 1.04)
Name	Chromosome	Position	Gene	Region	P value	FDR	Beta	CI High	CI Low	SE
cg11503550	chr14	75867017			5.91764e-09	0.00496751	-0.121975	-0.081244	-0.162707	0.020753
cg00398673	chr1	33448891			2.87985e-08	0.0120873	-0.0966848	-0.0627949	-0.130575	0.0172671
cg05736499	chr12	53445115	LOC283335;TNS2;TNS2;TNS2	Body;5'UTR;Body;Body	6.92953e-08	0.0193898	-0.113583	-0.0726012	-0.154565	0.0208805
cg03957124	chr6	37016869			1.00383e-07	0.0210665	-0.109014	-0.069178	-0.14885	0.0202967
cg18513344	chr3	195531298	MUC4;MUC4;MUC4	Body;Body;Body	1.48819e-07	0.0249849	-0.133066	-0.0837639	-0.182369	0.0251199
cg07573872	chr19	1126342	SBNO2;SBNO2	Body;Body	2.91261e-07	0.0407494	-0.173259	-0.107476	-0.239042	0.0335171
cg06984176	chr6	15501652	JARID2	Body	5.62071e-07	0.0674036	-0.163573	-0.09989	-0.227255	0.0324468
cg14262884	chr11	43757533	HSD17B12	Body	7.71987e-07	0.0810047	-0.147066	-0.0890874	-0.205045	0.0295407
cg18608055	chr19	1130866	SBNO2;SBNO2	Body;Body	1.18555e-06	0.110578	-0.0991658	-0.0593834	-0.138948	0.0202695
cg15595954	chr11	65211332	MIR612;NEAT1	TSS1500;Body	1.34085e-06	0.112556	-0.13015	-0.0776703	-0.18263	0.026739
cg04516337	chr1	112942287	CTTNBP2NL	5'UTR	1.52476e-06	0.116359	-0.0941724	-0.0559944	-0.13235	0.019452
cg01057416	chr16	28169129	XPO6;XPO6	Body;Body	2.14379e-06	0.149966	0.113087	0.159606	0.0665688	0.0237015
cg09365924	chr12	53611399	RARG;RARG	Body;Body	2.48391e-06	0.160392	-0.0884639	-0.0518401	-0.125088	0.0186601
cg00840791	chr19	16453259			2.68826e-06	0.161189	-0.357114	-0.208755	-0.505473	0.0755901
cg11345463	chr12	110201100	FAM222A-AS1;FAM222A-AS1;FAM222A	Body;Body;Body	2.91057e-06	0.162883	-0.0995237	-0.058032	-0.141015	0.0211404
cg18787224	chr7	130645353	LINC-PINT;LINC-PINT;LINC-PINT;LINC-PINT;LINC-PINT;LINC-PINT;LINC-PINT;LINC-PINT	Body;Body;Body;Body;Body;Body;Body;Body	3.52938e-06	0.185169	-0.255087	-0.147819	-0.362356	0.0546542
cg07770855	chr11	835231	CD151;CD151;CD151;CD151	5'UTR;5'UTR;5'UTR;5'UTR	4.66788e-06	0.224351	-0.182039	-0.104505	-0.259574	0.0395045
cg01739831	chr16	89922539	SPIRE2	Body	5.27667e-06	0.224351	0.131846	0.188322	0.0753688	0.0287754
cg05579734	chr12	53003174	KRT73;KRT73-AS1	Body;TSS1500	5.33351e-06	0.224351	0.12011	0.171585	0.0686343	0.0262272
cg24167928	chr13	52598902	UTP14C;ALG11;UTP14C	5'UTR;Body;1stExon	5.34524e-06	0.224351	0.182621	0.260895	0.104347	0.0398813
cg14218460	chr6	12069420	HIVEP1	Body	6.05253e-06	0.24194	-0.182482	-0.103809	-0.261155	0.0400845
cg21549260	chr3	195538768	MUC4;MUC4;MUC4;MUC4;MUC4;MUC4	1stExon;1stExon;1stExon;5'UTR;5'UTR;5'UTR	6.71143e-06	0.256084	0.10308	0.147739	0.0584207	0.0227543
cg24220469	chr19	1387394	NDUFS7	Body	7.17797e-06	0.261977	0.136129	0.195297	0.0769614	0.0301465
cg11754880	chr16	57671153	ADGRG1;ADGRG1;ADGRG1;ADGRG1;ADGRG1;ADGRG1;ADGRG1;ADGRG1;ADGRG1	5'UTR;5'UTR;5'UTR;5'UTR;5'UTR;5'UTR;5'UTR;5'UTR;5'UTR	9.36389e-06	0.317488	-0.196021	-0.109713	-0.282328	0.0439744
cg18092614	chr17	40729792	PSMC3IP;PSMC3IP;PSMC3IP;PSMC3IP;PSMC3IP;PSMC3IP;PSMC3IP;PSMC3IP;PSMC3IP;PSMC3IP;PSMC3IP;PSMC3IP	Body;Body;5'UTR;5'UTR;1stExon;1stExon;1stExon;1stExon;5'UTR;5'UTR;TSS200;TSS200	9.45534e-06	0.317488	-0.200035	-0.111918	-0.288153	0.0448965
Model is adjusted for age, sex, BMI, alcohol consumption, smoking, diet quality, education, cell type proportion and surrogate variables
FDR: False Discovery Rate, CI: 95% Confidence Interval, SE: Standard Error

## Sheet: Supp_Table_2
Supplementary Table 2. Differentially Methylated CpG sites associated with Serum Fe Levels at p < 1e-5 (λ = 1.06)
Name	Chromosome	Position	Gene	Region	P value	FDR	Beta	CI High	CI Low	SE
cg13105122	chr8	66718909	PDE7A	Body	6.18917e-07	0.519544	-0.117421	-0.0715335	-0.163309	0.0233802
cg02286229	chr11	115809902			2.8646e-06	0.535122	0.124576	0.176476	0.0726768	0.0264433
cg10324316	chr1	18969266	PAX7;PAX7;PAX7	Body;Body;Body	4.33016e-06	0.535122	0.0789931	0.112522	0.0454645	0.0170831
cg12869100	chr5	134698722	H2AFY;H2AFY;H2AFY;H2AFY	Body;Body;Body;Body	4.92481e-06	0.535122	0.0687337	0.0980816	0.0393857	0.014953
cg20477460	chr14	68284077	ZFYVE26	TSS1500	5.06269e-06	0.535122	-0.125665	-0.0719394	-0.17939	0.0273735
cg08877293	chr11	65668089	FOSL1	TSS200	5.27198e-06	0.535122	-0.0565846	-0.0323473	-0.0808219	0.0123491
cg14789960	chr17	55924146	MRPS23	Body	5.35464e-06	0.535122	0.0923459	0.13193	0.0527619	0.0201684
cg17162260	chr2	63276779	OTX1	TSS1500	5.97722e-06	0.535122	-0.0731142	-0.0416114	-0.104617	0.016051
cg15422098	chr12	116948253			6.33894e-06	0.535122	0.0634778	0.0909048	0.0360508	0.0139743
cg05895714	chr17	37009716	RPL23;SNORA21	Body;TSS1500	7.49847e-06	0.535122	-0.111778	-0.0630919	-0.160464	0.0248059
cg08123903	chr13	114792210	RASA3	Body	8.74758e-06	0.535122	0.089463	0.128722	0.050204	0.0200028
cg14595059	chr17	29158948	ATAD5	TSS200	9.47102e-06	0.535122	-0.0778967	-0.0435797	-0.112214	0.0174848
cg06997819	chr10	11710187			9.82504e-06	0.535122	-0.0923255	-0.0515783	-0.133073	0.020761
Model is adjusted for age, sex, BMI, alcohol consumption, smoking, diet quality, education, cell type proportion and surrogate variables
FDR: False Discovery Rate, CI: 95% Confidence Interval, SE: Standard Error

## Sheet: Supp_Table_3
Supplementary Table 3. Differentially Methylated CpG sites associated with Serum Iod Levels at p < 1e-5 (λ = 1.01)
Name	Chromosome	Position	Gene	Region	P value	FDR	Beta	CI High	CI Low	SE
cg03440362	chr12	3782889	EFCAB4B;EFCAB4B;EFCAB4B	Body;Body;Body	7.60676e-07	0.638542	-0.148905	-0.0902357	-0.207574	0.0298923
cg22375320	chr6	14339299			3.61569e-06	0.718551	-0.619109	-0.358479	-0.879739	0.132793
cg20153196	chr17	37760359	NEUROD2	3'UTR	3.67395e-06	0.718551	0.144199	0.204947	0.0834505	0.0309516
cg02889909	chr14	75760889			6.67708e-06	0.718551	0.105095	0.150616	0.0595739	0.0231934
cg06584478	chr7	16974789			7.2215e-06	0.718551	-0.128325	-0.0725331	-0.184117	0.0284266
cg19470964	chr15	91203934	LINC01585;CRTC3-AS1	Body;Body	9.93081e-06	0.718551	0.111215	0.160324	0.0621049	0.0250218
Model is adjusted for age, sex, BMI, alcohol consumption, smoking, diet quality, education, cell type proportion and surrogate variables
FDR: False Discovery Rate, CI: 95% Confidence Interval, SE: Standard Error

## Sheet: Supp_Table_4
Supplementary Table 4. Differentially Methylated CpG sites associated with Serum Mn Levels at p < 1e-5 (λ = 1.03)
Name	Chromosome	Position	Gene	Region	P value	FDR	Beta	CI High	CI Low	SE
cg02440408	chr22	21012459			4.50399e-07	0.378083	0.0322228	0.0446608	0.0197849	0.00633726
cg16182743	chr11	66085846	CD248	TSS1500	3.52433e-06	0.774417	0.054398	0.077272	0.0315241	0.0116545
cg06916852	chr9	27945788			4.69504e-06	0.774417	0.0407262	0.0580771	0.0233752	0.00884044
cg26467725	chr15	92647041	SLCO3A1;SLCO3A1	Body;Body	7.33428e-06	0.774417	-0.0342722	-0.0193605	-0.049184	0.00759768
cg12905620	chr3	164059255			9.77299e-06	0.774417	-0.0334379	-0.0186841	-0.0481917	0.00751719
Model is adjusted for age, sex, BMI, alcohol consumption, smoking, diet quality, education, cell type proportion and surrogate variables
FDR: False Discovery Rate, CI: 95% Confidence Interval, SE: Standard Error

## Sheet: Supp_Table_5
Supplementary Table 5. Differentially Methylated CpG sites associated with Serum Se Levels at p < 1e-5 (λ = 1.06)
Name	Chromosome	Position	Gene	Region	P value	FDR	Beta	CI High	CI Low	SE
cg01559904	chr13	49001351	LPAR6;LPAR6;RB1	TSS1500;5'UTR;Body	4.58989e-07	0.201629	-0.11184	-0.0686388	-0.155041	0.0220114
cg14007638	chr6	28479726	GPX6	Body	4.80388e-07	0.201629	-0.170634	-0.104606	-0.236661	0.0336416
cg08512456	chr3	10053861	LOC401052	TSS1500	1.36274e-06	0.303191	-0.145897	-0.0870274	-0.204766	0.0299943
cg22792022	chr3	127473259	MGLL;MGLL;MGLL	Body;Body;Body	1.75069e-06	0.303191	-0.118235	-0.0700202	-0.166449	0.0245656
cg18685034	chr10	129245532	DOCK1	Body	1.80591e-06	0.303191	-0.121613	-0.0719551	-0.171271	0.025301
cg03237401	chr1	193104672	MIR1278;CDC73;CDC73	TSS1500;ExonBnd;Body	2.74734e-06	0.384372	-0.268777	-0.15701	-0.380545	0.0569467
cg05081352	chr2	70373396			3.4706e-06	0.416195	-0.121555	-0.0704776	-0.172632	0.0260242
cg13309702	chr8	144876577	SCRIB;SCRIB	Body;Body	5.05091e-06	0.529992	-0.122882	-0.0703518	-0.175411	0.0267643
cg05696006	chr19	7622906	PNPLA6;PNPLA6;PNPLA6;PNPLA6;PNPLA6	Body;Body;Body;Body;Body	6.05069e-06	0.564355	-0.14098	-0.0802009	-0.20176	0.0309677
cg11679361	chr20	18278961	ZNF133;ZNF133;ZNF133;ZNF133;ZNF133;ZNF133;ZNF133;ZNF133;ZNF133;ZNF133;ZNF133;ZNF133;ZNF133;ZNF133;ZNF133;ZNF133	5'UTR;5'UTR;5'UTR;5'UTR;5'UTR;5'UTR;5'UTR;5'UTR;5'UTR;5'UTR;5'UTR;Body;Body;Body;Body;Body	7.83751e-06	0.639888	0.138008	0.198247	0.0777687	0.0306924
cg11188659	chr21	46368313	C21orf70	Body	8.38506e-06	0.639888	0.134522	0.193433	0.0756116	0.0300154
cg10320281	chr5	3504161	LINC01017;LINC01019	TSS200;Body	9.61365e-06	0.651437	0.221051	0.318506	0.123597	0.049654
Model is adjusted for age, sex, BMI, alcohol consumption, smoking, diet quality, education, cell type proportion and surrogate variables
FDR: False Discovery Rate, CI: 95% Confidence Interval, SE: Standard Error

## Sheet: Supp_Table_6
Supplementary Table 6. Differentially Methylated CpG sites associated with Serum Zn Levels at p < 1e-5 (λ = 0.98)
Name	Chromosome	Position	Gene	Region	P value	FDR	Beta	CI High	CI Low	SE
cg03501725	chr12	77773503			7.17114e-07	0.347833	-0.202925	-0.12316	-0.282691	0.0406412
cg17609073	chr3	63997614	PSMD6;PSMD6;PSMD6;PSMD6;PSMD6-AS2	Body;Body;Body;Body;Body	8.28725e-07	0.347833	-0.300362	-0.181611	-0.419113	0.0605045
cg03018489	chr9	136397058	ADAMTSL2	TSS1500	1.36026e-06	0.380619	-0.69208	-0.412848	-0.971313	0.142271
cg06880335	chr14	103894049	MARK3;MARK3;MARK3;MARK3;MARK3	Body;Body;Body;Body;Body	3.46523e-06	0.659337	0.619341	0.879568	0.359113	0.132588
cg03885055	chr1	16723232	C1orf144;C1orf144	3'UTR;3'UTR	4.37593e-06	0.659337	-0.109403	-0.0629445	-0.155862	0.0236711
cg05439451	chr3	158981757	IQCJ;IQCJ;IQCJ-SCHIP1;IQCJ-SCHIP1	Body;Body;Body;Body	6.1216e-06	0.659337	0.389528	0.557554	0.221502	0.0856107
cg21915983	chr7	16566388	LRRC72	TSS200	7.26106e-06	0.659337	-0.146388	-0.0827259	-0.21005	0.0324363
cg19843713	chr3	99832824	CMSS1;FILIP1L;FILIP1L;CMSS1	TSS1500;5'UTR;5'UTR;Body	7.9884e-06	0.659337	0.177608	0.255205	0.100012	0.0395359
cg16271549	chr7	130406947			8.18117e-06	0.659337	0.276483	0.397417	0.155549	0.0616168
cg14897683	chr14	55807184	FBXO34;FBXO34	5'UTR;5'UTR	9.05898e-06	0.659337	-0.118206	-0.0662449	-0.170168	0.0264748
cg22372129	chr11	71103128			9.687e-06	0.659337	0.295355	0.425616	0.165093	0.0663693
Model is adjusted for age, sex, BMI, alcohol consumption, smoking, diet quality, education, cell type proportion and surrogate variables
FDR: False Discovery Rate, CI: 95% Confidence Interval, SE: Standard Error

## Sheet: Supp_Table_7
Supplementary Table 7. Differentially Methylated CpG sites associated with Serum Selenoprotein P Levels at p < 1e-5 (λ = 0.96)
Name	Chromosome	Position	Gene	Region	P value	FDR	Beta	CI High	CI Low	SE
cg12288982	chr11	599052	PHRF1	Body	2.48448e-07	0.208558	0.114208	0.157316	0.0711002	0.0219639
cg19487738	chr5	87785433			9.82922e-07	0.412552	0.116718	0.163183	0.0702528	0.0236744
cg10997193	chr7	37486189	ELMO1;ELMO1	5'UTR;5'UTR	2.07991e-06	0.545526	-0.102137	-0.0601777	-0.144096	0.0213784
cg19345025	chr3	193916347			2.84555e-06	0.545526	-0.167086	-0.0974971	-0.236675	0.0354561
cg15083949	chr10	75351812			3.24934e-06	0.545526	-0.14558	-0.0845885	-0.206572	0.0310758
cg27143027	chr12	89637744			4.83832e-06	0.616134	-0.0699923	-0.0401315	-0.0998531	0.0152143
cg10217713	chr10	135015587	KNDC1	Body	5.45268e-06	0.616134	0.0925287	0.132225	0.0528326	0.0202255
cg05293775	chr8	33457483	DUSP26	TSS200	6.2179e-06	0.616134	0.127887	0.183093	0.0726812	0.0281279
cg04056879	chr20	32375518	ZNF341-AS1;ZNF341;ZNF341;ZNF341;ZNF341	Body;Body;Body;Body;Body	6.60583e-06	0.616134	-0.144291	-0.0818242	-0.206757	0.0318272
Model is adjusted for age, sex, BMI, alcohol consumption, smoking, diet quality, education, cell type proportion and surrogate variables
FDR: False Discovery Rate, CI: 95% Confidence Interval, SE: Standard Error

## Sheet: Supp_Table_8
Supplementary Table 8. Differentially Methylated CpG sites associated with Serum Free Zinc Levels at p < 1e-5 (λ = 1.02)
Name	Chromosome	Position	Gene	Region	P value	FDR	Beta	CI High	CI Low	SE
cg05673882	chr5	74862702	POLK	Body	2.48233e-07	0.208377	0.107646	0.148276	0.0670164	0.0207012
cg10745988	chr14	104192620	ZFYVE21	Body	1.02879e-06	0.278343	0.0710203	0.099346	0.0426946	0.0144322
cg25178466	chr5	68455955			1.27477e-06	0.278343	-0.0716225	-0.0428031	-0.100442	0.0146837
cg19741231	chr12	123968255	RILPL1	Body	1.32633e-06	0.278343	0.0890396	0.124926	0.0531528	0.0182846
cg02525108	chr11	122847582			2.1492e-06	0.360826	-0.0613605	-0.0361171	-0.0866039	0.0128617
cg15199016	chr14	88889508	SPATA7;SPATA7	Body;Body	2.79979e-06	0.391709	0.0760701	0.107729	0.0444108	0.0161307
cg10163211	chr6	43672630			6.20921e-06	0.689996	0.081737	0.117019	0.0464553	0.0179763
cg00674807	chr16	81254407	PKD1L2;PKD1L2;PKD1L2	TSS1500;TSS1500;TSS1500	7.23746e-06	0.689996	0.191971	0.275444	0.108499	0.0425299
Model is adjusted for age, sex, BMI, alcohol consumption, smoking, diet quality, education, cell type proportion and surrogate variables
FDR: False Discovery Rate, CI: 95% Confidence Interval, SE: Standard Error

## Sheet: Supp_Table9
	Description	N	DE	p	p_FDR
hsa00062	Fatty acid elongation	28	1	0.0297264	1
hsa01040	Biosynthesis of unsaturated fatty acids	27	1	0.0337244	1
hsa00140	Steroid hormone biosynthesis	63	1	0.0470518	1
hsa01212	Fatty acid metabolism	56	1	0.0689976	1
hsa00190	Oxidative phosphorylation	122	1	0.0875252	1
hsa03013	Nucleocytoplasmic transport	107	1	0.0992821	1
hsa03083	Polycomb repressive complex	83	1	0.108062	1
hsa04932	Non-alcoholic fatty liver disease	151	1	0.141616	1
hsa04723	Retrograde endocannabinoid signaling	141	1	0.17218	1
hsa04550	Signaling pathways regulating pluripotency of stem cells	142	1	0.175589	1
hsa05415	Diabetic cardiomyopathy	189	1	0.18051	1
hsa05208	Chemical carcinogenesis - reactive oxygen species	211	1	0.189264	1
hsa04714	Thermogenesis	220	1	0.209894	1
hsa05012	Parkinson disease	252	1	0.219575	1
hsa05020	Prion disease	258	1	0.224505	1
hsa05016	Huntington disease	292	1	0.268511	1
hsa05014	Amyotrophic lateral sclerosis	351	1	0.2968	1
hsa05010	Alzheimer disease	371	1	0.340066	1
hsa05022	Pathways of neurodegeneration - multiple diseases	463	1	0.416323	1
hsa01100	Metabolic pathways	1540	2	0.488411	1
hsa03030	DNA replication	36	0	1	1
hsa04150	mTOR signaling pathway	155	0	1	1
hsa04979	Cholesterol metabolism	51	0	1	1
hsa05163	Human cytomegalovirus infection	225	0	1	1
hsa00020	Citrate cycle (TCA cycle)	30	0	1	1
hsa00053	Ascorbate and aldarate metabolism	30	0	1	1
hsa00514	Other types of O-glycan biosynthesis	47	0	1	1
hsa00563	Glycosylphosphatidylinositol (GPI)-anchor biosynthesis	30	0	1	1
hsa00592	alpha-Linolenic acid metabolism	26	0	1	1
hsa00600	Sphingolipid metabolism	55	0	1	1
hsa00603	Glycosphingolipid biosynthesis - globo and isoglobo series	16	0	1	1
hsa00604	Glycosphingolipid biosynthesis - ganglio series	15	0	1	1
hsa00640	Propanoate metabolism	32	0	1	1
hsa00650	Butanoate metabolism	27	0	1	1
hsa00970	Aminoacyl-tRNA biosynthesis	43	0	1	1
hsa00983	Drug metabolism - other enzymes	81	0	1	1
hsa01250	Biosynthesis of nucleotide sugars	37	0	1	1
hsa03082	ATP-dependent chromatin remodeling	115	0	1	1
hsa04024	cAMP signaling pathway	225	0	1	1
hsa04070	Phosphatidylinositol signaling system	97	0	1	1
hsa04115	p53 signaling pathway	75	0	1	1
hsa04137	Mitophagy - animal	102	0	1	1
hsa04270	Vascular smooth muscle contraction	134	0	1	1
hsa04380	Osteoclast differentiation	134	0	1	1
hsa04510	Focal adhesion	201	0	1	1
hsa04520	Adherens junction	93	0	1	1
hsa04650	Natural killer cell mediated cytotoxicity	125	0	1	1
hsa04658	Th1 and Th2 cell differentiation	91	0	1	1
hsa04720	Long-term potentiation	67	0	1	1
hsa04721	Synaptic vesicle cycle	78	0	1	1
hsa04724	Glutamatergic synapse	116	0	1	1
hsa04814	Motor proteins	193	0	1	1
hsa04918	Thyroid hormone synthesis	75	0	1	1
hsa04923	Regulation of lipolysis in adipocytes	57	0	1	1
hsa04966	Collecting duct acid secretion	27	0	1	1
hsa05131	Shigellosis	244	0	1	1
hsa05215	Prostate cancer	105	0	1	1
hsa05218	Melanoma	72	0	1	1
hsa05220	Chronic myeloid leukemia	76	0	1	1
hsa05221	Acute myeloid leukemia	67	0	1	1
hsa05310	Asthma	29	0	1	1
hsa05330	Allograft rejection	36	0	1	1
hsa05410	Hypertrophic cardiomyopathy	99	0	1	1
hsa00010	Glycolysis / Gluconeogenesis	67	0	1	1
hsa00030	Pentose phosphate pathway	31	0	1	1
hsa00040	Pentose and glucuronate interconversions	36	0	1	1
hsa00051	Fructose and mannose metabolism	34	0	1	1
hsa00052	Galactose metabolism	31	0	1	1
hsa00061	Fatty acid biosynthesis	17	0	1	1
hsa00071	Fatty acid degradation	43	0	1	1
hsa00100	Steroid biosynthesis	20	0	1	1
hsa00120	Primary bile acid biosynthesis	17	0	1	1
hsa00130	Ubiquinone and other terpenoid-quinone biosynthesis	12	0	1	1
hsa00220	Arginine biosynthesis	23	0	1	1
hsa00230	Purine metabolism	127	0	1	1
hsa00232	Caffeine metabolism	6	0	1	1
hsa00240	Pyrimidine metabolism	56	0	1	1
hsa00250	Alanine, aspartate and glutamate metabolism	37	0	1	1
hsa00260	Glycine, serine and threonine metabolism	39	0	1	1
hsa00270	Cysteine and methionine metabolism	51	0	1	1
hsa00280	Valine, leucine and isoleucine degradation	48	0	1	1
hsa00290	Valine, leucine and isoleucine biosynthesis	4	0	1	1
hsa00310	Lysine degradation	63	0	1	1
hsa00330	Arginine and proline metabolism	50	0	1	1
hsa00340	Histidine metabolism	22	0	1	1
hsa00350	Tyrosine metabolism	36	0	1	1
hsa00360	Phenylalanine metabolism	16	0	1	1
hsa00380	Tryptophan metabolism	41	0	1	1
hsa00400	Phenylalanine, tyrosine and tryptophan biosynthesis	6	0	1	1
hsa00410	beta-Alanine metabolism	31	0	1	1
hsa00430	Taurine and hypotaurine metabolism	16	0	1	1
hsa00440	Phosphonate and phosphinate metabolism	6	0	1	1
hsa00450	Selenocompound metabolism	17	0	1	1
hsa00470	D-Amino acid metabolism	6	0	1	1
hsa00480	Glutathione metabolism	58	0	1	1
hsa00500	Starch and sucrose metabolism	35	0	1	1
hsa00510	N-Glycan biosynthesis	54	0	1	1
hsa00511	Other glycan degradation	18	0	1	1
hsa00512	Mucin type O-glycan biosynthesis	36	0	1	1
hsa00513	Various types of N-glycan biosynthesis	43	0	1	1
hsa00515	Mannose type O-glycan biosynthesis	23	0	1	1
hsa00520	Amino sugar and nucleotide sugar metabolism	38	0	1	1
hsa00524	Neomycin, kanamycin and gentamicin biosynthesis	5	0	1	1
hsa00531	Glycosaminoglycan degradation	19	0	1	1
hsa00532	Glycosaminoglycan biosynthesis - chondroitin sulfate / dermatan sulfate	21	0	1	1
hsa00533	Glycosaminoglycan biosynthesis - keratan sulfate	14	0	1	1
hsa00534	Glycosaminoglycan biosynthesis - heparan sulfate / heparin	24	0	1	1
hsa00541	Biosynthesis of various nucleotide sugars	19	0	1	1
hsa00561	Glycerolipid metabolism	63	0	1	1
hsa00562	Inositol phosphate metabolism	73	0	1	1
hsa00564	Glycerophospholipid metabolism	101	0	1	1
hsa00565	Ether lipid metabolism	50	0	1	1
hsa00590	Arachidonic acid metabolism	62	0	1	1
hsa00591	Linoleic acid metabolism	30	0	1	1
hsa00601	Glycosphingolipid biosynthesis - lacto and neolacto series	28	0	1	1
hsa00620	Pyruvate metabolism	47	0	1	1
hsa00630	Glyoxylate and dicarboxylate metabolism	31	0	1	1
hsa00670	One carbon pool by folate	37	0	1	1
hsa00730	Thiamine metabolism	15	0	1	1
hsa00740	Riboflavin metabolism	8	0	1	1
hsa00750	Vitamin B6 metabolism	6	0	1	1
hsa00760	Nicotinate and nicotinamide metabolism	37	0	1	1
hsa00770	Pantothenate and CoA biosynthesis	21	0	1	1
hsa00780	Biotin metabolism	3	0	1	1
hsa00785	Lipoic acid metabolism	19	0	1	1
hsa00790	Folate biosynthesis	28	0	1	1
hsa00830	Retinol metabolism	68	0	1	1
hsa00860	Porphyrin metabolism	46	0	1	1
hsa00900	Terpenoid backbone biosynthesis	23	0	1	1
hsa00910	Nitrogen metabolism	17	0	1	1
hsa00920	Sulfur metabolism	10	0	1	1
hsa00980	Metabolism of xenobiotics by cytochrome P450	77	0	1	1
hsa00982	Drug metabolism - cytochrome P450	71	0	1	1
hsa01200	Carbon metabolism	116	0	1	1
hsa01210	2-Oxocarboxylic acid metabolism	33	0	1	1
hsa01230	Biosynthesis of amino acids	74	0	1	1
hsa01232	Nucleotide metabolism	83	0	1	1
hsa01240	Biosynthesis of cofactors	154	0	1	1
hsa01320	Sulfur cycle	2	0	1	1
hsa01521	EGFR tyrosine kinase inhibitor resistance	78	0	1	1
hsa01522	Endocrine resistance	96	0	1	1
hsa01523	Antifolate resistance	30	0	1	1
hsa01524	Platinum drug resistance	74	0	1	1
hsa02010	ABC transporters	45	0	1	1
hsa03008	Ribosome biogenesis in eukaryotes	76	0	1	1
hsa03010	Ribosome	170	0	1	1
hsa03015	mRNA surveillance pathway	95	0	1	1
hsa03018	RNA degradation	78	0	1	1
hsa03020	RNA polymerase	34	0	1	1
hsa03022	Basal transcription factors	43	0	1	1
hsa03040	Spliceosome	135	0	1	1
hsa03050	Proteasome	46	0	1	1
hsa03060	Protein export	31	0	1	1
hsa03250	Viral life cycle - HIV-1	64	0	1	1
hsa03260	Virion - Human immunodeficiency virus	5	0	1	1
hsa03264	Virion - Flavivirus and Alphavirus	6	0	1	1
hsa03265	Virion - Ebolavirus, Lyssavirus and Morbillivirus	12	0	1	1
hsa03266	Virion - Herpesvirus	8	0	1	1
hsa03267	Virion - Adenovirus	4	0	1	1
hsa03271	Virion - Rotavirus	2	0	1	1
hsa03272	Virion - Hepatitis viruses	48	0	1	1
hsa03273	Virion - Lassa virus and SFTS virus	17	0	1	1
hsa03320	PPAR signaling pathway	75	0	1	1
hsa03410	Base excision repair	44	0	1	1
hsa03420	Nucleotide excision repair	62	0	1	1
hsa03430	Mismatch repair	23	0	1	1
hsa03440	Homologous recombination	41	0	1	1
hsa03450	Non-homologous end-joining	13	0	1	1
hsa03460	Fanconi anemia pathway	53	0	1	1
hsa04010	MAPK signaling pathway	298	0	1	1
hsa04012	ErbB signaling pathway	84	0	1	1
hsa04014	Ras signaling pathway	235	0	1	1
hsa04015	Rap1 signaling pathway	210	0	1	1
hsa04020	Calcium signaling pathway	252	0	1	1
hsa04022	cGMP-PKG signaling pathway	165	0	1	1
hsa04060	Cytokine-cytokine receptor interaction	293	0	1	1
hsa04061	Viral protein interaction with cytokine and cytokine receptor	99	0	1	1
hsa04062	Chemokine signaling pathway	192	0	1	1
hsa04064	NF-kappa B signaling pathway	104	0	1	1
hsa04066	HIF-1 signaling pathway	109	0	1	1
hsa04068	FoxO signaling pathway	132	0	1	1
hsa04071	Sphingolipid signaling pathway	120	0	1	1
hsa04072	Phospholipase D signaling pathway	147	0	1	1
hsa04080	Neuroactive ligand-receptor interaction	366	0	1	1
hsa04081	Hormone signaling	217	0	1	1
hsa04082	Neuroactive ligand signaling	199	0	1	1
hsa04110	Cell cycle	158	0	1	1
hsa04114	Oocyte meiosis	127	0	1	1
hsa04120	Ubiquitin mediated proteolysis	142	0	1	1
hsa04122	Sulfur relay system	8	0	1	1
hsa04130	SNARE interactions in vesicular transport	32	0	1	1
hsa04136	Autophagy - other	32	0	1	1
hsa04140	Autophagy - animal	166	0	1	1
hsa04141	Protein processing in endoplasmic reticulum	169	0	1	1
hsa04142	Lysosome	133	0	1	1
hsa04144	Endocytosis	249	0	1	1
hsa04145	Phagosome	149	0	1	1
hsa04146	Peroxisome	83	0	1	1
hsa04148	Efferocytosis	155	0	1	1
hsa04151	PI3K-Akt signaling pathway	357	0	1	1
hsa04152	AMPK signaling pathway	120	0	1	1
hsa04210	Apoptosis	135	0	1	1
hsa04211	Longevity regulating pathway	89	0	1	1
hsa04213	Longevity regulating pathway - multiple species	61	0	1	1
hsa04215	Apoptosis - multiple species	32	0	1	1
hsa04216	Ferroptosis	41	0	1	1
hsa04217	Necroptosis	156	0	1	1
hsa04218	Cellular senescence	155	0	1	1
hsa04260	Cardiac muscle contraction	83	0	1	1
hsa04261	Adrenergic signaling in cardiomyocytes	152	0	1	1
hsa04310	Wnt signaling pathway	173	0	1	1
hsa04330	Notch signaling pathway	61	0	1	1
hsa04340	Hedgehog signaling pathway	56	0	1	1
hsa04350	TGF-beta signaling pathway	110	0	1	1
hsa04360	Axon guidance	181	0	1	1
hsa04370	VEGF signaling pathway	59	0	1	1
hsa04371	Apelin signaling pathway	139	0	1	1
hsa04382	Cornified envelope formation	212	0	1	1
hsa04390	Hippo signaling pathway	157	0	1	1
hsa04392	Hippo signaling pathway - multiple species	29	0	1	1
hsa04512	ECM-receptor interaction	89	0	1	1
hsa04514	Cell adhesion molecules	155	0	1	1
hsa04530	Tight junction	170	0	1	1
hsa04540	Gap junction	88	0	1	1
hsa04610	Complement and coagulation cascades	87	0	1	1
hsa04611	Platelet activation	125	0	1	1
hsa04612	Antigen processing and presentation	70	0	1	1
hsa04613	Neutrophil extracellular trap formation	175	0	1	1
hsa04614	Renin-angiotensin system	23	0	1	1
hsa04620	Toll-like receptor signaling pathway	108	0	1	1
hsa04621	NOD-like receptor signaling pathway	184	0	1	1
hsa04622	RIG-I-like receptor signaling pathway	72	0	1	1
hsa04623	Cytosolic DNA-sensing pathway	82	0	1	1
hsa04625	C-type lectin receptor signaling pathway	104	0	1	1
hsa04630	JAK-STAT signaling pathway	163	0	1	1
hsa04640	Hematopoietic cell lineage	93	0	1	1
hsa04657	IL-17 signaling pathway	93	0	1	1
hsa04659	Th17 cell differentiation	107	0	1	1
hsa04660	T cell receptor signaling pathway	118	0	1	1
hsa04662	B cell receptor signaling pathway	82	0	1	1
hsa04664	Fc epsilon RI signaling pathway	67	0	1	1
hsa04666	Fc gamma R-mediated phagocytosis	96	0	1	1
hsa04668	TNF signaling pathway	118	0	1	1
hsa04670	Leukocyte transendothelial migration	114	0	1	1
hsa04672	Intestinal immune network for IgA production	46	0	1	1
hsa04710	Circadian rhythm	34	0	1	1
hsa04713	Circadian entrainment	97	0	1	1
hsa04722	Neurotrophin signaling pathway	119	0	1	1
hsa04725	Cholinergic synapse	114	0	1	1
hsa04726	Serotonergic synapse	113	0	1	1
hsa04727	GABAergic synapse	89	0	1	1
hsa04728	Dopaminergic synapse	131	0	1	1
hsa04730	Long-term depression	60	0	1	1
hsa04740	Olfactory transduction	407	0	1	1
hsa04742	Taste transduction	85	0	1	1
hsa04744	Phototransduction	28	0	1	1
hsa04750	Inflammatory mediator regulation of TRP channels	98	0	1	1
hsa04810	Regulation of actin cytoskeleton	230	0	1	1
hsa04820	Cytoskeleton in muscle cells	233	0	1	1
hsa04910	Insulin signaling pathway	137	0	1	1
hsa04911	Insulin secretion	86	0	1	1
hsa04912	GnRH signaling pathway	93	0	1	1
hsa04913	Ovarian steroidogenesis	52	0	1	1
hsa04914	Progesterone-mediated oocyte maturation	98	0	1	1
hsa04915	Estrogen signaling pathway	137	0	1	1
hsa04916	Melanogenesis	101	0	1	1
hsa04917	Prolactin signaling pathway	70	0	1	1
hsa04919	Thyroid hormone signaling pathway	121	0	1	1
hsa04920	Adipocytokine signaling pathway	70	0	1	1
hsa04921	Oxytocin signaling pathway	154	0	1	1
hsa04922	Glucagon signaling pathway	105	0	1	1
hsa04924	Renin secretion	69	0	1	1
hsa04925	Aldosterone synthesis and secretion	98	0	1	1
hsa04926	Relaxin signaling pathway	129	0	1	1
hsa04927	Cortisol synthesis and secretion	65	0	1	1
hsa04928	Parathyroid hormone synthesis, secretion and action	115	0	1	1
hsa04929	GnRH secretion	64	0	1	1
hsa04930	Type II diabetes mellitus	46	0	1	1
hsa04931	Insulin resistance	108	0	1	1
hsa04933	AGE-RAGE signaling pathway in diabetic complications	100	0	1	1
hsa04934	Cushing syndrome	155	0	1	1
hsa04935	Growth hormone synthesis, secretion and action	121	0	1	1
hsa04936	Alcoholic liver disease	143	0	1	1
hsa04940	Type I diabetes mellitus	42	0	1	1
hsa04950	Maturity onset diabetes of the young	26	0	1	1
hsa04960	Aldosterone-regulated sodium reabsorption	37	0	1	1
hsa04961	Endocrine and other factor-regulated calcium reabsorption	53	0	1	1
hsa04962	Vasopressin-regulated water reabsorption	44	0	1	1
hsa04964	Proximal tubule bicarbonate reclamation	23	0	1	1
hsa04970	Salivary secretion	93	0	1	1
hsa04971	Gastric acid secretion	76	0	1	1
hsa04972	Pancreatic secretion	101	0	1	1
hsa04973	Carbohydrate digestion and absorption	46	0	1	1
hsa04974	Protein digestion and absorption	102	0	1	1
hsa04975	Fat digestion and absorption	43	0	1	1
hsa04976	Bile secretion	89	0	1	1
hsa04977	Vitamin digestion and absorption	26	0	1	1
hsa04978	Mineral absorption	60	0	1	1
hsa04980	Cobalamin transport and metabolism	18	0	1	1
hsa04981	Folate transport and metabolism	30	0	1	1
hsa05017	Spinocerebellar ataxia	142	0	1	1
hsa05030	Cocaine addiction	49	0	1	1
hsa05031	Amphetamine addiction	69	0	1	1
hsa05032	Morphine addiction	91	0	1	1
hsa05033	Nicotine addiction	41	0	1	1
hsa05034	Alcoholism	174	0	1	1
hsa05100	Bacterial invasion of epithelial cells	77	0	1	1
hsa05110	Vibrio cholerae infection	50	0	1	1
hsa05120	Epithelial cell signaling in Helicobacter pylori infection	70	0	1	1
hsa05130	Pathogenic Escherichia coli infection	197	0	1	1
hsa05132	Salmonella infection	246	0	1	1
hsa05133	Pertussis	77	0	1	1
hsa05134	Legionellosis	56	0	1	1
hsa05135	Yersinia infection	135	0	1	1
hsa05140	Leishmaniasis	75	0	1	1
hsa05142	Chagas disease	102	0	1	1
hsa05143	African trypanosomiasis	36	0	1	1
hsa05144	Malaria	50	0	1	1
hsa05145	Toxoplasmosis	110	0	1	1
hsa05146	Amoebiasis	100	0	1	1
hsa05150	Staphylococcus aureus infection	93	0	1	1
hsa05152	Tuberculosis	178	0	1	1
hsa05160	Hepatitis C	158	0	1	1
hsa05161	Hepatitis B	162	0	1	1
hsa05162	Measles	138	0	1	1
hsa05164	Influenza A	168	0	1	1
hsa05165	Human papillomavirus infection	330	0	1	1
hsa05166	Human T-cell leukemia virus 1 infection	220	0	1	1
hsa05167	Kaposi sarcoma-associated herpesvirus infection	194	0	1	1
hsa05168	Herpes simplex virus 1 infection	178	0	1	1
hsa05169	Epstein-Barr virus infection	200	0	1	1
hsa05170	Human immunodeficiency virus 1 infection	211	0	1	1
hsa05171	Coronavirus disease - COVID-19	233	0	1	1
hsa05200	Pathways in cancer	530	0	1	1
hsa05202	Transcriptional misregulation in cancer	193	0	1	1
hsa05203	Viral carcinogenesis	193	0	1	1
hsa05204	Chemical carcinogenesis - DNA adducts	70	0	1	1
hsa05205	Proteoglycans in cancer	202	0	1	1
hsa05206	MicroRNAs in cancer	316	0	1	1
hsa05207	Chemical carcinogenesis - receptor activation	216	0	1	1
hsa05210	Colorectal cancer	86	0	1	1
hsa05211	Renal cell carcinoma	68	0	1	1
hsa05212	Pancreatic cancer	76	0	1	1
hsa05213	Endometrial cancer	58	0	1	1
hsa05214	Glioma	75	0	1	1
hsa05216	Thyroid cancer	37	0	1	1
hsa05217	Basal cell carcinoma	63	0	1	1
hsa05219	Bladder cancer	41	0	1	1
hsa05222	Small cell lung cancer	92	0	1	1
hsa05223	Non-small cell lung cancer	72	0	1	1
hsa05224	Breast cancer	147	0	1	1
hsa05225	Hepatocellular carcinoma	169	0	1	1
hsa05226	Gastric cancer	149	0	1	1
hsa05230	Central carbon metabolism in cancer	70	0	1	1
hsa05231	Choline metabolism in cancer	98	0	1	1
hsa05235	PD-L1 expression and PD-1 checkpoint pathway in cancer	89	0	1	1
hsa05320	Autoimmune thyroid disease	51	0	1	1
hsa05321	Inflammatory bowel disease	64	0	1	1
hsa05322	Systemic lupus erythematosus	122	0	1	1
hsa05323	Rheumatoid arthritis	91	0	1	1
hsa05332	Graft-versus-host disease	39	0	1	1
hsa05340	Primary immunodeficiency	36	0	1	1
hsa05412	Arrhythmogenic right ventricular cardiomyopathy	86	0	1	1
hsa05414	Dilated cardiomyopathy	104	0	1	1
hsa05416	Viral myocarditis	67	0	1	1
hsa05417	Lipid and atherosclerosis	215	0	1	1
hsa05418	Fluid shear stress and atherosclerosis	141	0	1	1
